# Supplementary material for: The Role of Social Contagion in Initiating Non-Suicidal Self-Injury in Schizophrenia: A Case Report
Source: Actas Esp Psiquiatr. 2026 Jun 15;54(3):949–55. doi: 10.62641/aep.v54i3.2190 (PMC13294838; doi:10.62641/aep.v54i3.2190)
Supplement: Supplementary file 1 [file ActEsp-54-3-949-955-s1.zip]

Archive with 1 entries (1 files):
- Hand Case Report CARE Checklist Updated.pdf
